# Supplementary material for: Cytotoxic Mechanism of Deep-Sea Fungus Chaetomium globosum YP-106 Metabolite Chaetomugilin O in Thyroid Cancer Cells
Source: Mar Drugs. 2025 Sep 24;23(10):370. doi: 10.3390/md23100370 (PMC12565306; doi:10.3390/md23100370)
Supplement: Supplementary file 1 [file marinedrugs-23-00370-s001.zip]

Archive with 1 entries (1 files):
- marinedrugs-3870548-supplementary.pdf
